# Supplementary material for: Enzymatic Production of Biologically Active 3-Methoxycinnamoylated Lysophosphatidylcholine via Regioselctive Lipase-Catalyzed Acidolysis
Source: Foods. 2021 Dec 21;11(1):7. doi: 10.3390/foods11010007 (PMC8750904; doi:10.3390/foods11010007)
Supplement: Supplementary file 1 [file foods-11-00007-s001.zip]

Archive with 1 entries (1 files):
- foods-1479587-SI.pdf
